# Supplementary material for: Mapping Salinity Tolerance during Arabidopsis thaliana Germination and Seedling Growth
Source: PLoS One. 2011 Aug 12;6(8):e22832. doi: 10.1371/journal.pone.0022832 (PMC3155519; doi:10.1371/journal.pone.0022832)
Supplement: Table S1 — Differentially expressed genes that either fall into QTL regions or are associated with salinity response. Genes that lie in a QTL region are listed under EXP_QTL; genes identified by association are listed under EXP_ASSC. (XLS) [file pone.0022832.s002.xls]

## Sheet: QTL_EXP
EXP_QTL	descripton	EXP_ASSC	description
AT1G14200	zinc finger (C3HC4-type RING finger) family protein	AT2G05520	GRP-3 (GLYCINE-RICH PROTEIN 3)
AT1G14480	protein binding	AT3G54140	proton-dependent oligopeptide transport (POT) family protein
AT1G14730	similar to ACYB-2 (Arabidopsis cytochrome b561 -2), carbon-monoxide oxygenase [Arabidopsis thaliana] (TAIR:AT4G25570.1);	AT5G37500	encodes a guard cell outward potassium channel.
AT1G15000	SCPL50 (serine carboxypeptidase-like 50); serine carboxypeptidase	AT5G37540	aspartyl protease family protein
AT1G15010	similar to unknown protein [Arabidopsis thaliana] (TAIR:AT2G01300.1)
AT1G15040	glutamine amidotransferase-related
AT1G15460	anion exchange family protein
AT1G16390	organic cation transporter-related
AT1G16530	LOB domain protein 3 / lateral organ boundaries domain protein 3 (LBD3)
AT1G16850	similar to unknown protein [Arabidopsis thaliana] (TAIR:AT5G64820.1)
AT1G17090	unknown protein
AT1G18460	lipase family protein
AT1G18740	similar to unknown protein [Arabidopsis thaliana] (TAIR:AT1G74450.1)
AT1G19020	similar to unknown protein [Arabidopsis thaliana] (TAIR:AT3G48180.1)
AT1G19050	ARR7 (RESPONSE REGULATOR 7); transcription regulator/ two-component response regulator
AT1G19380	similar to unknown protein [Arabidopsis thaliana] (TAIR:AT5G65650.1)
AT1G19900	glyoxal oxidase-related
AT1G20070	unknown protein
AT1G20450	ERD10/LTI45 (EARLY RESPONSIVE TO DEHYDRATION 10)
AT1G20620	CAT3 (CATALASE 3); catalase
AT1G21790	similar to Os01g0869600 [Oryza sativa (japonica cultivar-group)
AT1G22190	AP2 domain-containing transcription factor, putative
AT1G22430	alcohol dehydrogenase, putative
AT3G23730	xyloglucan:xyloglucosyl transferase, putative / xyloglucan endotransglycosylase, putative / endo-xyloglucan transferase
AT3G23920	BMY7/TR-BAMY (beta-amylase 7); beta-amylase
AT3G24310	MYB305 (myb domain protein 305); DNA binding / transcription factor
AT3G24500	ATMBF1C/MBF1C (MULTIPROTEIN BRIDGING FACTOR 1C); DNA binding / transcription coactivator/ transcription factor
AT3G25620	ABC transporter family protein
AT3G26060	peroxiredoxin Q, putative
AT3G48360	BT2 (BTB and TAZ domain protein 2); protein binding / transcription regulator
AT3G48520	CYP94B3 (cytochrome P450, family 94, subfamily B, polypeptide 3); oxygen binding
AT3G49220	pectinesterase family protein
AT3G49530	ANAC062 (Arabidopsis NAC domain containing protein 62); transcription factor
AT3G49580	similar to unknown protein [Arabidopsis thaliana] (TAIR:AT3G49570.1)
AT3G49760	bZIP transcription factor family protein
AT3G55980	zinc finger (CCCH-type) family protein
AT3G56880	VQ motif-containing protein
AT3G56940	AT103 (DICARBOXYLATE DIIRON 1)
AT3G57120	protein kinase family protein
AT3G57520	ATSIP2 (ARABIDOPSIS THALIANA SEED IMBIBITION 2); hydrolase
AT3G57540	remorin family protein
AT3G58990	aconitase C-terminal domain-containing protein
AT3G59340	similar to unknown protein [Arabidopsis thaliana] (TAIR:AT3G59310.1)
AT3G59350	serine/threonine protein kinase, putative
AT3G59940	kelch repeat-containing F-box family protein
AT3G61890	ATHB-12 (ARABIDOPSIS THALIANA HOMEOBOX PROTEIN 1); transcription factor
AT3G61980	serine protease inhibitor, Kazal-type family protein
AT3G62260	protein phosphatase 2C, putative / PP2C, putative
AT3G62700	ATMRP10 (Arabidopsis thaliana multidrug resistance-associated protein 10)
AT3G62730	similar to unknown protein [Arabidopsis thaliana] (TAIR:AT1G47980.1)
AT3G63060	circadian clock coupling factor, putative
AT4G17550	transporter-related
AT4G18280	glycine-rich cell wall protein-related
AT4G18650	transcription factor-related
AT4G19030	NLM1 (NOD26-like intrinsic protein 1;1); water channel
AT4G19200	proline-rich family protein
AT4G19230	CYP707A1 (cytochrome P450, family 707, subfamily A, polypeptide 1); oxygen binding
AT4G19460	glycosyl transferase family 1 protein
AT4G19680	IRT2 (iron-responsive transporter 2); iron ion transporter/ zinc ion transporter
AT5G48570	peptidyl-prolyl cis-trans isomerase, putative / FK506-binding protein, putative
AT5G49900	similar to unknown protein [Arabidopsis thaliana] (TAIR:AT1G33700.2)
AT5G50200	WR3 (WOUND-RESPONSIVE 3); nitrate transporter
AT5G50360	similar to unknown protein [Arabidopsis thaliana] (TAIR:AT5G63350.1)
AT5G50800	nodulin MtN3 family protein
AT5G51190	AP2 domain-containing transcription factor, putative
AT5G51440	23.5 kDa mitochondrial small heat shock protein (HSP23.5-M)
AT5G52020	AP2 domain-containing protein
AT5G52050	MATE efflux protein-related
AT5G52310	COR78 (COLD REGULATED 78)
AT5G52640	HSP81-1 (HEAT SHOCK PROTEIN 81-1); ATP binding / unfolded protein binding
